# Supplementary material for: Locally Prepared Therapeutic Food for Treatment of Severely Underweight Children in Rural India: An Interventional Prospective Controlled Community-Based Study with Long Follow-Up:—‘SAMMAN’ Trial
Source: Nutrients. 2024 Aug 27;16(17):2872. doi: 10.3390/nu16172872 (PMC11397721; doi:10.3390/nu16172872)
Supplement: Supplementary file 1 [file nutrients-16-02872-s001.zip]

Archive with 1 entries (1 files):
- nutrients-3103363-supplementary.pdf
